# Supplementary material for: Dietary Micronutrients and Risk of Chronic Kidney Disease: A Cohort Study with 12 Year Follow-Up
Source: Nutrients. 2021 Apr 30;13(5):1517. doi: 10.3390/nu13051517 (PMC8145051; doi:10.3390/nu13051517)
Supplement: Supplementary file 1 [file nutrients-13-01517-s001.zip]

Archive with 1 entries (1 files):
- nutrients-1161788-supplementary.pdf
